# Supplementary material for: Caregiver Burden and Quality of Life in Late Stage Parkinson’s Disease
Source: Brain Sci. 2022 Jan 14;12(1):111. doi: 10.3390/brainsci12010111 (PMC8773513; doi:10.3390/brainsci12010111)
Supplement: Supplementary file 1 [file brainsci-12-00111-s001.zip]

Archive with 2 entries (1 files):
- brainsci-1530214/
- brainsci-1530214/brainsci-1530214.docx
